# Supplementary material for: Associations of TNF‐α Expression With Self‐Esteem in Autism Spectrum Disorder
Source: Neuropsychopharmacol Rep. 2025 Oct 8;45(4):e70047. doi: 10.1002/npr2.70047 (PMC12508256; doi:10.1002/npr2.70047)
Supplement: Supplementary file 2 — Table S1: Multiple regression analysis for CSW scores as dependent variables and CATS score added as an independent variable. [file NPR2-45-e70047-s001.xlsx]

## Sheet: Supplementary Table 1
		Supplementary Table 1 Multiple regression analysis for CSW scores as dependent variables and CATS score added as an independent variable
			TNF-α
			β	(95% CI)	raw p-value	q-value (FDR)
		1. Defeating others in competition_TD
		Crude model	2.53	(-10.5 to 15.6)	0.696	0.974
		Adjusted model 1a	4.61	(-10.2 to 19.4)	0.530	0.742
		Adjusted model 2b	3.61	(-12.5 to 19.7)	0.648	0.907
		1. Defeating others in competition_ASD
		Crude model	-6.84	(-15.2 to 1.54)	0.107	0.187
		Adjusted model 1a	-6.65	(-15.2 to 1.86)	0.123	0.172
		Adjusted model 2b	-6.26	(-15.5 to 2.97)	0.178	0.208
		2. Appearance_TD
		Crude model	8.43	(-6.10 to 23.0)	0.246	0.861
		Adjusted model 1a	12.4	(-3.85 to 28.6)	0.130	0.303
		Adjusted model 2b	11.0	(-5.30 to 27.2)	0.177	0.413
		2. Appearance_ASD
		Crude model	-9.47	(-18.1 to 0.81)	0.033*	0.116
		Adjusted model 1a	-10.0	(-18.8 to -1.20)	0.027*	0.063
		Adjusted model 2b	-9.11	(-18.4 to -0.16)	0.054	0.126
		3. Relationship harmony_TD
		Crude model	-6.09	(-20.0 to 7.83)	0.380	0.665
		Adjusted model 1a	-2.21	(-17.7 to 13.3)	0.774	0.903
		Adjusted model 2b	-2.45	(-19.3 to 14.4)	0.767	0.895
		3. Relationship harmony_ASD
		Crude model	-9.88	(-19.2 to -0.55)	0.038*	0.089
		Adjusted model 1a	-10.8	(-20.0 to -1.61)	0.022*	0.077
		Adjusted model 2b	-12.4	(-21.7 to -3.05)	0.011*	0.039*
		4. Other's approval _TD
		Crude model	7.24	(-7.15 to 21.6)	0.313	0.730
		Adjusted model 1a	16.0	(1.43 to 30.5)	0.032*	0.224
		Adjusted model 2b	15.7	(0.294 to 31.0)	0.046*	0.322
		4. Other's approval _ASD
		Crude model	-14.0	(-22.9 to -5.10)	0.003**	0.021*
		Adjusted model 1a	-14.8	(-23.4 to -6.16)	0.001**	0.007**
		Adjusted model 2b	-13.4	(-22.7 to -4.02)	0.006**	0.042*
		5. Academic competence_TD
		Crude model	-1.53	(-15.0 to 11.9)	0.819	0.956
		Adjusted model 1a	4.96	(-9.30 to 19.2)	0.483	0.845
		Adjusted model 2b	4.63	(-10.7 to 20.0)	0.565	0.989
		5. Academic competence_ASD
		Crude model	-3.52	(-12.3 to 5.29)	0.426	0.426
		Adjusted model 1a	-2.92	(-11.8 to 5.98)	0.512	0.512
		Adjusted model 2b	-2.81	(-12.1 to 6.48)	0.545	0.545
		6. Virtue _TD
		Crude model	-12.5	(-25.7 to 0.554)	0.060	0.420
		Adjusted model 1a	-11.8	(-26.7 to 3.17)	0.118	0.413
		Adjusted model 2b	-12.6	(-28.3 to 3.09)	0.111	0.389
		6. Virtue _ASD
		Crude model	-3.93	(-10.8 to 2.90)	0.253	0.295
		Adjusted model 1a	-4.65	(-11.2 to 1.95)	0.163	0.19
		Adjusted model 2b	-4.83	(-11.9 to 2.21)	0.173	0.242
		7. Support of family and friends _TD
		Crude model	-0.247	(-14.2 to 13.8)	0.972	0.972
		Adjusted model 1a	0.269	(-15.7 to 16.3)	0.973	0.973
		Adjusted model 2b	-0.99	(-17.4 to 15.4)	0.902	0.902
		7. Support of family and friends _ASD
		Crude model	-4.98	(-11.5 to 1.49)	0.128	0.179
		Adjusted model 1a	-5.27	(-11.8 to 1.26)	0.111	0.194
		Adjusted model 2b	-5.41	(-12.7 to 1.91)	0.143	0.250
		β, partial regression coefficient; CI, confidence interval
		CATS, The Child Abuse and Trauma Scale
		aModel 1: adjusted for age and sex
		bModel 2: adjusted for educational status, FIQ, AQ-J and CATS in addition to model 1
		p-values were adjusted for multiple testing using the Benjamini-Hochberg procedure to control the false discovery rate (FDR).
		*: raw p-value or q-value < 0.05. **: raw p-value or q-value < 0.01.
